# Supplementary material for: Microbiological and Cytokine Profiling of Menstrual Blood for the Assessment of Endometrial Receptivity: A Pilot Study
Source: Biomedicines. 2023 Apr 26;11(5):1284. doi: 10.3390/biomedicines11051284 (PMC10215904; doi:10.3390/biomedicines11051284)
Supplement: Supplementary file 1 [file biomedicines-11-01284-s001.zip]

Archive with 3 entries (3 files):
- biomedicines-2288794-supplementary.pdf
- biomedicines-2288794-Tables S2-S3.pdf
- Table S1_Jain_et_al.xlsx
